# Supplementary material for: Analysis of Safety Concerns on Herbal Products with Assumed Phytoestrogenic Activity
Source: Pharmaceuticals (Basel). 2023 Aug 10;16(8):1137. doi: 10.3390/ph16081137 (PMC10459077; doi:10.3390/ph16081137)
Supplement: Supplementary file 1 [file pharmaceuticals-16-01137-s001.zip]

Archive with 1 entries (1 files):
- pharmaceuticals-2491826-supplementary.pdf
